# Supplementary material for: Health-related quality of life and psychological distress in patients with brain tumors and their families: A cross-sectional web survey
Source: Neurooncol Adv. 2025 May 18;7(1):vdaf098. doi: 10.1093/noajnl/vdaf098 (PMC12202142; doi:10.1093/noajnl/vdaf098)
Supplement: vdaf098_suppl_Supplementary_Material_S2 [file vdaf098_suppl_supplementary_material_s2.xlsx]

## Sheet: 2-1
Supplementary material 2-1. Full Table of Factors Associated with Health Related Quality of Life and Psychological Distress among Patients with Brain Tumors (N=136)
		EQ-5D-5L																K6
		Discription*				Full Model***			Trimmed Model***			Only Glioma***			About Work***†			Discription*				Full Model***			Trimmed Model***
		Mean	SD	p**		B	p		B	p		B	p		B	p		Mean	SD	p**		B	p		B	p
Intercept						0.906313	2.39366e-19		0.93582	7.81193e-60		0.925016	5.32763e-32		0.977921	1.65923e-23						-0.0230491	0.994515		3.73139	<0.001
Age
	20s	0.89	0.153	0.132		Reference									Reference			3.62	3.34	0.144		Reference
	30s	0.924	0.08	0.463		0.110965	0.06642								0.0211889	0.669657		2.81	3.74	0.40835		0.924082	0.708108
	40s	0.834	0.14			0.0438977	0.436756								-0.0423759	0.360794		5.76	5.15			2.63325	0.261065
	50s	0.846	0.135			0.0524591	0.355799								-0.0416755	0.375027		3.84	4.38			0.978817	0.677143
	60s	0.894	0.137			0.0825639	0.191923								-0.0204417	0.691244		4.05	4.71			2.53387	0.331745
	70s	0.853	0.136			0.0502752	0.479482								-0.0353252	0.581267		6.71	7.3			3.93234	0.180997
Gender
	Male	0.878	0.13	0.177		0.013483	0.558215								0.030061	0.193147		4.14	4.35	0.551		-0.386375	0.690407
	Female	0.846	0.136			Reference									Reference			4.63	5.1			Reference
Residential Area
	Kanto or Further North	0.876	0.13	0.202														4.28	4.6	0.758
	Chubu or Further West	0.844	0.135															4.57	5.09
Financial Security
	High financial security	0.967	0.0931	<0.001		0.0768566	0.0961806		0.0417426	0.326541		0.0394612	0.486905		0.0657535	0.163694		0.375	0.744	<0.001		-1.51642	0.425556		-3.35639	0.042175
	Moderate financial security	0.898	0.11	<0.001		-0.0158291	0.557969		-0.0192746	0.437475		-0.0268323	0.431346		-0.0185983	0.50393		3.59	3.64	<0.001		0.3486	0.755911		-0.123061	0.896321
	Average financial security	0.884	0.121			Reference			Reference			Reference			Reference			3.7	4.47			Reference			Reference
	Mild financial hardship	0.763	0.125			-0.120999	<0.001		-0.13451	<0.001		-0.1356	<0.001		-0.110669	0.000163818		7.82	5.43			4.45192	<0.001		4.09003	<0.001
	Considerable financial hardship	0.638	0.134			-0.18621	0.0099012		-0.212818	0.00144194		-0.1691	0.0428992		-0.184047	0.0130192		10.7	3.06			4.75979	0.10874		6.93527	0.00807125
Caregiving Status
	No	0.868	0.13	0.653		Reference									Reference			4.45	4.67	0.931		Reference
	Yes	0.851	0.136			-0.0146129	0.689055								-0.0322065	0.371768		4.57	5.98			-0.478751	0.745336
Working Status
	Working	0.895	0.116	<0.001		Reference			Reference			Reference			Reference			3.87	4.63	0.199		Reference
	On leave	0.771	0.135			-0.0477268	0.233657		-0.0626339	0.0840134		-0.0583821	0.148367		Not working			6.94	5.27			2.69731	0.105316
	Unemployed and seeking work	1	NA			0.326518	0.0136245		0.305219	0.00863126		NA	NA		Not working			7	NA			-0.20056	0.97048
	Student	1	0			0.153549	0.128462		0.0784712	0.310582		0.129392	0.260728		Reference			4	5.66			2.99043	0.472481
	Homemaker	0.806	0.134			-0.107856	0.0219831		-0.097297	0.00977423		-0.0761012	0.124763		Not working			3.7	4.19			-0.0366892	0.984752
	Not working	0.806	0.153			-0.0518783	0.143457		-0.0568694	0.0634016		-0.0187858	0.624014		-0.053249	0.0673975		5.53	5.1			0.244054	0.867575
Consultation with others (multiple answers allowed)
	Family/Relatives	0.863	0.134	0.738														4.39	4.74	0.731
	Peers affected by brain tumors	0.815	0.13	0.225														5.64	6.15	0.368
	Acquaintances or friends	0.883	0.126	0.233														3.67	4.16	0.22
	Medical or welfare professionals	0.825	0.127	0.0963														4.79	5.14	0.634
	Public consultation services	0.724	0.1	0.0355														7.25	4.92	0.221
	Private organizations (e.g., patient groups)	0.728	0.0948	0.0419														5.5	3.87	0.639
Time since diagnosis of brain tumor
	< 6 months	0.827	0.109	0.741		0.0495508	0.323971		0.0592765	0.179203		0.110177	0.0471699		0.0586744	0.237957		4.85	4.81	0.94		-1.03617	0.623598
	6 month to 1 year	0.914	0.0851	0.8946		0.109468	0.026695		0.0995351	0.0215651		0.131724	0.00916466		0.115185	0.0219137		5.89	5.62	0.6363		1.39263	0.489049
	1 to 2 years	0.853	0.13			0.0219439	0.574336		0.0422314	0.229457		0.0651294	0.205709		0.0316123	0.430121		3.89	4.39			-0.37326	0.817371
	2 to 5 years	0.873	0.133			0.00127515	0.966513		0.0104452	0.701835		0.0216617	0.549111		0.0157068	0.606609		4.44	5.05			0.25052	0.840114
	5 to 10 years	0.852	0.158			-0.0101671	0.773771		0.00351314	0.91027		0.0240893	0.564511		0.0144601	0.677382		4.68	4.79			0.523796	0.71691
	> 10 years	0.863	0.14			Reference			Reference			Reference			Reference			4.16	4.74			Reference
Category of brain tumor
	Benign	0.933	0.107	0.011		0.023615	0.492914								0.029264	0.408804		3.16	4.82	0.426		-0.864097	0.54524
	Malignant	0.846	0.134			Reference									Reference			4.72	4.86			Reference
Type of brain tumor
	Metastatic brain tumor	0.864	0.151	0.679														5	6.54	0.467
	Malignant lymphoma	0.9	0.128															4.75	8.22
	Glioblastoma	0.836	0.152									-0.0195135	0.538882					5.5	5.14
	Grade 3 glioma	0.846	0.124									0.00237814	0.941739					4.04	3.43
	Grade 2 glioma	0.867	0.111									Reference						4.78	5.13
	Pituitary tumor	1	0															7.5	10.6
	Schwannoma	0.9	0.142															7.5	7.78
	Meningioma	0.903	0.13															0.857	1.46
	Other benign brain tumors	0.968	0.0646															1.75	2.87
	Other malignant brain tumors	0.884	0.167															2.4	3.36
Stage of treatment
	Cured (under observation only)	0.911	0.113	<0.001		Reference			Reference			Reference			Reference			2.93	3.61	0.0146		Reference
	Stable (under observation only)	0.883	0.118	<0.001		-0.0296792	0.261918		-0.0232653	0.331244		-0.0492382	0.151573		-0.0301952	0.257516		5.47	5.65	0.0131		2.18175	0.0470678
	Stable (under treatment)	0.807	0.144			-0.105765	0.00548282		-0.0915488	0.00249392		-0.0911595	0.0185841		-0.0979365	0.00960455		4.34	3.91			1.44877	0.361315
	Recurrence/Progression	0.777	0.175			-0.106432	0.0111661		-0.110042	0.00284554		-0.130389	0.00323965		-0.0899494	0.0333168		7.23	6.1			3.09201	0.0780758
Experience with surgical resection of brain tumor
	Experienced	0.856	0.135	0.114		-0.0308387	0.432526								-0.0332259	0.413133		4.52	4.76	0.861		0.276751	0.865682
	Not experienced	0.916	0.116			Reference									Reference			4.29	5.37			Reference
Experience with radiation treatment of brain tumor
	Past experience	0.852	0.139	0.129		0.0168474	0.54885								0.00858692	0.765848		4.49	4.39	0.908		0.844673	0.4679
	Undergoing	0.792	0.163			-0.0183798	0.768471								-0.0203603	0.753759		5.33	3.61			1.60459	0.53368
	Not experienced	0.889	0.118			Reference									Reference			4.42	5.63			Reference
Experience with chemotherapy for brain tumor
	Past experience	0.853	0.14	0.022		-0.0151686	0.621477								-0.0227427	0.471054		4.18	4.65	0.728		-0.93239	0.465495
	Undergoing	0.818	0.138			0.0253159	0.593075								0.0191045	0.687153		4.97	4.27			-2.2564	0.258136
	Not experienced	0.903	0.112			Reference									Reference			4.73	5.41
Commuting time for hospital visits
	< 30 minutes	0.869	0.11	0.794		Reference									Reference			4.22	5.54	0.678		Reference
	30 to 60 minutes	0.874	0.127	0.5495		-0.0200407	0.524823								-0.00726952	0.819179		4.79	4.5	0.707		0.677244	0.59502
	1 to 2 hours	0.847	0.146			-0.0244156	0.443999								-0.0279526	0.376827		4.78	4.96			0.574233	0.649534
	> 2 hours	0.864	0.149			-0.000463988	0.991827								0.00499798	0.907714		3.14	3.9			-1.96371	0.257033
K6, Kessler Psychological Distress Scale; SD, standard deviation; B, non-standardized parial regression coefficient
* Missing answers and answers of "unknown" were excluded.
** ANOVA or Student t test (when two rows are listed, the second row represents P for trend.)
*** Multivariable regression analysis with multiple imputation for missing and "unknown"
† Analysis was conducted using a dichotomized working status variable: working/students vs. not working (including on leave, job seeking, and homemakers).

## Sheet: 2-2
Supplementary material 2-2. Full Table of Factors Associated with Health Related Quality of Life and Psychological Distress among Family Members of Patients with Brain Tumors (N=103)
		EQ-5D-5L										K6
		Discription*				Full Model***			Trimmed Model***			Discription*				Full Model***			Trimmed Model***			Only Glioma***
		Mean	SD	p**		B	p		B	p		Mean	SD	p**		B	p		B	p		B	p
Intercept						0.793549	<0.001		0.927507	<0.001						9.34066	0.174041		-1.65599	0.41115		-2.35626	0.462284
Age
	20s	0.829	NA	0.951		Reference						9	NA	0.105		Reference
	30s	0.869	0.122	0.466		0.226215	0.0998037					9.91	5.92	0.0126		-6.6413	0.311328
	40s	0.879	0.113			0.209334	0.109597					8.67	7			-6.88271	0.268214
	50s	0.882	0.119			0.18721	0.152152					5.42	5.17			-8.46241	0.174268
	60s	0.874	0.117			0.169548	0.197237					5.14	4.95			-8.76386	0.162589
	70s	0.907	0.0835			0.186333	0.16737					5.69	6.59			-6.52789	0.306964
Patient Age
	00s	0.754	0.105	0.657								15.5	0.707	0.329
	10s	0.836	0.184	0.207								10.4	7.7	0.3338
	20s	0.873	0.103									5.64	4.63
	30s	0.843	0.166									5	6.38
	40s	0.905	0.0901									5.4	7.4
	50s	0.864	0.137									7.62	6.13
	60s	0.889	0.107									5.89	5.34
	70s	0.902	0.0901									5.93	5.44
	80s	0.846	0.0597									8.25	6.02
Gender
	Male	0.898	0.0979	0.244		0.0211262	0.475119					5.09	4.77	0.1		-1.1951	0.403057
	Female	0.87	0.117			Reference						7.17	6.31			Reference
Patient Gender
	Male	0.883	0.109	0.454								6.77	6.03	0.817
	Female	0.868	0.116									6.18	5.89
Residential Area of Patient
	Kanto or Further North	0.89	0.115	0.191								5.54	5.79	0.0124
	Chubu or Further West	0.859	0.105									8.6	5.73
Financial security
	High financial security	0.895	NA	0.00227		-0.0274292	0.826156		-0.0329759	0.75464		2	NA	<0.001		-0.433322	0.942303		2.32641	0.657979		3.56112	0.546406
	Moderate financial security	0.921	0.0784	<0.001		0.0304204	0.478845		0.0121992	0.715859		3.67	4.46	<0.001		-0.964273	0.636727		0.205625	0.901478		0.501526	0.805151
	Average financial security	0.897	0.1			Reference						4.34	4.7			Reference			Reference			Reference
	Mild financial hardship	0.866	0.111			-0.0225474	0.465295		-0.0401858	0.0976162		8.84	5.34			3.50511	0.0176298		4.54461	<0.001		4.86513	0.00312141
	Considerable financial hardship	0.754	0.127			-0.0812442	0.105415		-0.129798	0.00106204		13.6	6.79			7.91121	0.00142463		8.5588	<0.001		8.72463	<0.001
Relationship to the Patient
	Spouse/Partner	0.889	0.109	0.559		Reference						5.97	6.2	0.612		Reference
	Parent	0.861	0.134			-0.0284022	0.47542					7.52	6.17			-0.254952	0.892406
	Child	0.876	0.0847			-0.0393252	0.377189					7.92	4.87			0.941866	0.657233
	Sibling	0.828	0.117			-0.0144428	0.809132					6.2	2.95			-0.737225	0.795899
Cohabiting Status
	Living with the patient	0.875	0.117	0.412		-0.0578949	0.175773					6.66	6.19	0.579		1.02116	0.615941
	Not living with the patient	0.901	0.0766			Reference						5.73	4.18			Reference
Caregiving status
	No	0.893	0.0962	0.0781		Reference						5.66	5.91	0.0422		Reference
	Yes	0.852	0.133			0.00136608	0.962528					8.14	5.7			1.51684	0.272576
Working Status
	Working	0.878	0.11	0.00855		Reference						6.72	5.8	0.3		Reference
	On leave	0.708	0.201			-0.0351353	0.630292					11.5	8.81			-1.82303	0.607445
	Unemployed and seeking work	0.72	NA			0.00772254	0.951541					12	NA			-0.380921	0.9498
	Homemaker	0.902	0.0962			0.0281844	0.433693					5.81	5.42			-1.82159	0.275422
	Not working	0.904	0.0639			0.0183425	0.660841					5	6.49			-0.132699	0.947067
Consultation with others (multiple answers allowed)
	Family/Relatives	0.878	0.105	0.952								6.41	5.93	0.473
	Peers affected by brain tumors	0.924	0.0948	0.393								5.5	6.81	0.713
	Acquaintances or friends	0.861	0.103	0.351								7.46	6.03	0.356
	Medical or welfare professionals	0.843	0.0899	0.0786								6.88	4.46	0.772
	Public consultation services	0.788	0.0869	0.102								9	6.16	0.408
	Private organizations (e.g., patient groups)	0.708	NA	0.129								8	NA	0.811
Time since diagnosis of brain tumor
	< 6 months	0.905	0.111	0.0213		0.0182951	0.762985					8.75	7.2	0.0433		2.34927	0.421713		3.28838	0.163283		2.99309	0.356294
	6 month to 1 year	0.889	0.101	0.6796		0.0104137	0.837287					8.29	7.15	0.001936		2.32442	0.338549		3.08836	0.144416		2.56594	0.36408
	1 to 2 years	0.793	0.129			-0.0529408	0.292353					9	6.52			1.20993	0.610984		2.50678	0.224682		2.90069	0.332201
	2 to 5 years	0.905	0.0928			0.0217822	0.586309					5.7	4.71			0.819613	0.667348		1.87526	0.27777		1.96383	0.431714
	5 to 10 years	0.878	0.122			-0.0152181	0.742422					4.67	5.66			-0.0785227	0.97148		1.32957	0.49297		-0.205161	0.942103
	> 10 years	0.898	0.0835			Reference						3.58	2.84			Reference			Reference			Reference
Category of brain tumor
	Benign	1	0	0.237		0.119704	0.232617					7	9.9	0.618		-2.17873	0.646794
	Malignant	0.876	0.112			Reference						6.66	5.93			Reference
Type of brain tumor
	Metastatic brain tumor	0.926	0.117	0.437								7.8	4.6	0.928
	Malignant lymphoma	0.819	0.119									7.2	6.83
	Glioblastoma	0.889	0.11									6.8	6.15									0.439089	0.848116
	Grade 3 glioma	0.862	0.0986									6.86	6.16									1.0003	0.66381
	Grade 2 glioma	0.862	0.081									5.3	4.95									Reference
	Schwannoma	1	0									7	9.9
	Meningioma	0.914	0.121									8.5	3.54
	Other benign brain tumors	0.956	0.0766									1.67	2.08
	Other malignant brain tumors	0.849	0.164									7.08	6.76
Stage of treatment
	Cured (under observation only)	0.913	0.0878	0.001416		Reference						3.7	4.17	<0.001		Reference			Reference			Reference
	Stable (under observation only)	0.898	0.105	0.00142		-0.0180969	0.633565		-0.0136763	0.641135		5	4.27	<0.001		0.852197	0.641922		1.17407	0.437817		0.588039	0.781751
	Stable (under treatment)	0.876	0.0945			-0.0163899	0.705567		-0.0143434	0.633809		8.39	6.67			1.33459	0.530695		2.05459	0.191126		1.13691	0.590919
	Recurence/Progression	0.805	0.143			-0.0809758	0.0733027		-0.0802053	0.0160824		10.2	6.58			3.9248	0.0965988		4.64154	0.00741794		3.71882	0.103912
Experience with surgical resection of brain tumor
	Experienced	0.883	0.107	0.25		0.00326287	0.941581					6.21	5.85	0.0849		-0.987942	0.64324
	Not experienced	0.838	0.154			Reference						9.78	6.12			Reference
Experience with radiation treatment of brain tumor
	Past experience	0.873	0.113	0.27		0.0281186	0.529242					6.36	5.74	0.225		0.505208	0.812451
	Undergoing	1	0			0.147271	0.188982					1	0			-5.87146	0.283205
	Not experienced	0.886	0.104			Reference						8.12	6.93			Reference
Experience with chemotherapy for brain tumor
	Past experience	0.889	0.101	0.18		-0.0405572	0.446367					4.79	4.7	0.0156		-2.00137	0.431159
	Undergoing	0.852	0.125			-0.0638589	0.258842					8.36	7.1			-0.75338	0.779982
	Not experienced	0.905	0.0999			Reference						7.47	4.9			Reference
Patient's commuting time for hospital visits
	< 30 minutes	0.873	0.101	0.851		Reference						5.44	4.89	0.713		Reference			Reference			Reference
	30 to 60 minutes	0.895	0.132	0.827		-0.00117468	0.974484					6.67	6.33	0.26374		3.12137	0.0797519		2.14757	0.135772		3.11241	0.0748868
	1 to 2 hours	0.875	0.101			-0.00799579	0.812283					6.9	6.4			2.28811	0.158575		3.02062	0.0262807		4.56489	0.00861787
	> 2 hours	0.866	0.132			-0.0381937	0.448205					7.6	5.93			3.47465	0.16087		3.04233	0.145286		3.60212	0.194891
K6, Kessler Psychological Distress Scale; SD, standard deviation; B, non-standardized parial regression coefficient
* Missing answers and answers of "unknown" were excluded.
** ANOVA or Student t test (when two rows are listed, the second row represents P for trend.)
*** Multivariable regression analysis with multiple imputation for missing and "unknown"
