# Supplementary material for: Health-related quality of life and psychological distress in patients with brain tumors and their families: A cross-sectional web survey
Source: Neurooncol Adv. 2025 May 18;7(1):vdaf098. doi: 10.1093/noajnl/vdaf098 (PMC12202142; doi:10.1093/noajnl/vdaf098)
Supplement: vdaf098_suppl_Supplementary_Material_S4 [file vdaf098_suppl_supplementary_material_s4.xlsx]

## Sheet: Sheet1
Supplementary material 4. A dendrogram for probability-based matching approach.
This dendrogram depicts patient (PT XXX) and family caregiver (CG XXX) pairs as clusters, with individuals having more similar background characteristics linked closer to the left side of the figure. The green lines on the far left indicate complete matches in background characteristics. Pairs marked with black arrows represent patient–caregiver pairs whose background characteristics matched exac…
